# Supplementary material for: Subgenual cingulate resting regional cerebral blood flow in premenstrual dysphoric disorder: differential regulation by ovarian steroids and preliminary evidence for an association with expression of ESC/E(Z) complex genes
Source: Transl Psychiatry. 2021 Apr 8;11:206. doi: 10.1038/s41398-021-01328-4 (PMC8032707; doi:10.1038/s41398-021-01328-4)
Supplement: Supplementary file 1 — Supplementary Table 1: Brain areas showing main effects of hormone conditions [file 41398_2021_1328_MOESM1_ESM.xlsx]

## Sheet: Sheet1
Supplementary Table 1: Brain areas showing main effects of hormone conditions
Brain Region	MNI coordinates			F values	PFDR
	x	y	z
L. inferior temporal gyrus	−52	−22	−32	27.46	3e-06
R. superior temporal gyrus	44	2	-10	19.29	5e-05
L. orbitofrontal cortex	−38	42	−14	11.24	0.004
L. Subgenual cingulate	−6	18	−6	9.7	0.008
R. Subgenual cingulate	2	8	−20	9.12	0.01
R. Medial prefrontal cortex	2	54	2	8.74	0.01
R. Primary motor cortex	44	−26	40	8.53	0.01
L. Supramarginal gyrus	-50	-30	50	8.09	0.02
